# Supplementary material for: Docosahexaenoic acid supplementation inhibits monocyte exhaustion memory formation during sepsis
Source: Inflamm Res. 2026 Feb 18;75(1):40. doi: 10.1007/s00011-026-02194-w (PMC12913356; doi:10.1007/s00011-026-02194-w)
Supplement: Supplementary file 2 — Supplementary Material 2 [file 11_2026_2194_MOESM2_ESM.xlsx]

## Sheet: 25.06.27_TableS1
Masked Subject ID (Patient Number)	Hospital LOS (days)	ICU LOS (days)	Source of Infection	Mortality	Age (at admission)	Race	Sex	Shock on admission? (on pressors)	HR > 90	RR > 20	WBC >12k or < 4k	Differential (BANDS) > 10%	Temp > 100.9 ∞F or < 96.8 ∞F	Altered mental status/GCS < 15	RR ? 22	SBP ? 100	Pediatric patient? Age < 18 years (at admission)?	Lack of ICU admittance?	Hgb < 9 mg/dL or 'Signs of active bleeding'?	Concern for hemorrhagic shock?	Blood transfusion within the past 90 days?	WBC disorders (active or past history)?	First blood culture drawn >24 hours prior to enrollment?	Pregnant?	Current imprisonment or incarceration?	Positive SIRs criteria?	Positive qSOFA score?	Meets Inclusion Criteria?	Enrolled?	Complete?	Temperature (? 8am)	Systolic blood pressure (? 8am)	Diastolic blood pressure (? 8am)	Respiratory Rate (? 8am)	Pulse (? 8am)	pH (ABG) (? 8am)	pCO2 (ABG) (? 8am)	pO2 (ABG) (? 8am)	Bicarbonate (ABG) (? 8am)	Total CO2 (ABG) (? 8am)	O2 Saturation (ABG) (? 8am)	Liters per Min (ABG) (? 8am)	Patient Temperature (ABG) (? 8am)	BUN (? 8am)	Creatinine (? 8am)	WBC count w/o differential (? 8am)	WBC count w/ differential (? 8am)	Dialysis required? (for this day)	How many different pressors? (for this day)
51	15	1.1	Wound infection	No	67.7	White or Caucasian	Male	No	108	23	11.8		97.4	No	23	82	No	No		No	No	No	No	No	No	Yes	Yes	Yes	Yes	Complete	97.9	95	53	15	87									2.57	71	9.4		No	0
52					73.2	White or Caucasian	Male	Yes	106	22	8.8		98.1	Yes	22	72	No	No	No	No	No	No	No	No	No	Yes	Yes	Yes	No	Complete
53	5	1.8	pneumonia	No	54	White or Caucasian	Female	No	123	28	25.3	4	98.3	Yes	28	146	No	No	No	No	No	No	No	No	No	Yes	Yes	Yes	Yes	Complete	98	142	68	31	116									20	1.13	12.7		No	0
54	10	8	pneumonia	No	42.6	White or Caucasian	Female	No	22	124	7.6		102.8	Yes	22	127	No	No	No	No	No	No	No	No	No	Yes	Yes	Yes	Yes	Complete	99.9	116	81	21	90									12	0.61		4.8	No	0
59	46.7	21.2	Wound infection and bacteremia	No	69.3	White or Caucasian	Male	Yes	22	86	28.4	9	99.4	No	22	111	No	No	No	No	No	No	No	No	No	Yes	No	Yes	Yes	Complete	99.1	120	67	19	95									77	3.11	28.4		No	1
[truncated: 220 more columns]
