# Supplementary material for: Docosahexaenoic acid supplementation inhibits monocyte exhaustion memory formation during sepsis
Source: Inflamm Res. 2026 Feb 18;75(1):40. doi: 10.1007/s00011-026-02194-w (PMC12913356; doi:10.1007/s00011-026-02194-w)
Supplement: Supplementary file 3 — Supplementary Material 3 [file 11_2026_2194_MOESM3_ESM.xlsx]

## Sheet: Figure1
DHA-Treated Cultured BMMC Flow Cytometry Immune Markers adjusted p-values
Cell surface marker	Statistical Test	Comparison	Mean Diff.	95.00% CI of diff.	Below threshold?	Summary	Adjusted P Value
PD-L1 (fold-change MFI)	Šídák's multiple comparisons test	PBS+DMSO vs. PBS+DHA (60uM)	-0.5242	-1.280 to 0.2320	No	ns	0.2179
		LPS+DMSO vs. LPS+DHA (60uM)	1.841	1.085 to 2.598	Yes	****	<0.0001
CD38 (fold-change MFI)	Šídák's multiple comparisons test	PBS+DMSO vs. PBS+DHA (60uM)	-0.3689	-2.294 to 1.556	No	ns	0.8796
		LPS+DMSO vs. LPS+DHA (60uM)	2.321	0.1687 to 4.472	Yes	*	0.033
CD157 (fold-change MFI)	Šídák's multiple comparisons test	PBS+DMSO vs. PBS+DHA (60uM)	-1.595	-3.539 to 0.3490	No	ns	0.1128
		LPS+DMSO vs. LPS+DHA (60uM)	4.552	2.608 to 6.496	Yes	***	0.0001
CD86 (fold-change MFI)	Šídák's multiple comparisons test	PBS+DMSO vs. PBS+DHA (60uM)	0.4373	0.2642 to 0.6104	Yes	****	<0.0001
		LPS+DMSO vs. LPS+DHA (60uM)	-0.03886	-0.2239 to 0.1462	No	ns	0.8591
MARCO (fold-change MFI)	Šídák's multiple comparisons test	PBS+DMSO vs. PBS+DHA (60uM)	0.2045	-1.946 to 2.354	No	ns	0.9682
		LPS+DMSO vs. LPS+DHA (60uM)	0.8849	-1.748 to 3.518	No	ns	0.6736
MHCII (fold-change MFI)	Šídák's multiple comparisons test	PBS+DMSO vs. PBS+DHA (60uM)	0.2925	0.09344 to 0.4916	Yes	**	0.0029
		LPS+DMSO vs. LPS+DHA (60uM)	0.1656	-0.04554 to 0.3767	No	ns	0.1466
CX3CR1 (fold-change MFI)	Šídák's multiple comparisons test	PBS+DMSO vs. PBS+DHA (60uM)	0.3721	0.1653 to 0.5789	Yes	***	0.0003
		LPS+DMSO vs. LPS+DHA (60uM)	0.03854	-0.1683 to 0.2453	No	ns	0.8899
CXCR2 (fold-change MFI)	Šídák's multiple comparisons test	PBS+DMSO vs. PBS+DHA (60uM)	0.1667	0.03817 to 0.2953	Yes	*	0.0124
		LPS+DMSO vs. LPS+DHA (60uM)	0.04589	-0.08268 to 0.1745	No	ns	0.6157
DHA-Treated Cultured BMMC qRT-PCR adjusted p-values
Gene	Statistical Test	Comparison	Mean Diff.	95.00% CI of diff.	Below threshold?	Summary	Adjusted P Value
Tnf (fold-change expression)	Šídák's multiple comparisons test	PBS+DMSO vs. PBS+DHA	0.06166	-1.145 to 1.268	No	ns	0.9905
		LPS+DMSO vs. LPS+DHA	0.7584	-0.5069 to 2.024	No	ns	0.2978
Il1b (fold-change expression)	Dunnett's T3 multiple comparisons test	PBS+DMSO vs. PBS+DHA	0.96	-0.1161 to 2.036	No	ns	0.0768
		LPS+DMSO vs. LPS+DHA	51.44	10.83 to 92.05	Yes	*	0.0209
Il6 (fold-change expression)	Dunnett's T3 multiple comparisons test	PBS+DMSO vs. PBS+DHA	0.9766	-1.137 to 3.091	No	ns	0.384
		LPS+DMSO vs. LPS+DHA	23.42	11.27 to 35.56	Yes	**	0.0036
Il12a (fold-change expression)	Šídák's multiple comparisons test	PBS+DMSO vs. PBS+DHA	0.6097	0.03163 to 1.188	Yes	*	0.038
		LPS+DMSO vs. LPS+DHA	4.368	3.721 to 5.014	Yes	****	<0.0001
Cebpb (fold-change expression)	Šídák's multiple comparisons test	PBS+DMSO vs. PBS+DHA	0.2848	-0.6808 to 1.250	No	ns	0.7324
		LPS+DMSO vs. LPS+DHA	1.665	0.6525 to 2.678	Yes	**	0.0016
Hif1a (fold-change expression)	Šídák's multiple comparisons test	PBS+DMSO vs. PBS+DHA	0.463	-0.2301 to 1.156	No	ns	0.228
		LPS+DMSO vs. LPS+DHA	1.471	0.7439 to 2.198	Yes	***	0.0002
Runx3 (fold-change expression)	Šídák's multiple comparisons test	PBS+DMSO vs. PBS+DHA	0.5581	-1.072 to 2.189	No	ns	0.661
		LPS+DMSO vs. LPS+DHA	5.495	3.864 to 7.125	Yes	****	<0.0001
Acod1 (fold-change expression)	Šídák's multiple comparisons test	PBS+DMSO vs. PBS+DHA	0.1088	-81.22 to 81.43	No	ns	>0.9999
		LPS+DMSO vs. LPS+DHA	187.7	106.4 to 269.0	Yes	****	<0.0001

## Sheet: Figure2
DHA-Treated Cultured BMMCs Pyrosequencing adjusted p-values
Region	Statistical Test	Comparison	Mean Diff.	95.00% CI of diff.	Below threshold?	Summary	Adjusted P Value
Plac8 Intron (DNA Methylation)	Šídák's multiple comparisons test	PBS+DMSO vs. PBS+DHA (60uM)	-0.6481	-8.705 to 7.409	No	ns	0.9751
		LPS+DMSO vs. LPS+DHA (60uM)	-18	-25.64 to -10.35	Yes	****	<0.0001
Plac8 Promoter (DNA Methylation)	Šídák's multiple comparisons test	PBS+DMSO vs. PBS+DHA (60uM)	6.678	2.383 to 10.97	Yes	**	0.0035
		LPS+DMSO vs. LPS+DHA (60uM)	-13.91	-17.99 to -9.840	Yes	****	<0.0001
Socs3 Enhancer (DNA Methylation)	Šídák's multiple comparisons test	PBS+DMSO vs. PBS+DHA (60uM)	3.821	-7.118 to 14.76	No	ns	0.6279
		LPS+DMSO vs. LPS+DHA (60uM)	-20.33	-31.27 to -9.388	Yes	***	0.001
Cebpa/g Enhancer (DNA Methylation)	Šídák's multiple comparisons test	PBS+DMSO vs. PBS+DHA	2.721	-7.462 to 12.90	No	ns	0.7643
		LPS+DMSO vs. LPS+DHA	11.28	1.980 to 20.57	Yes	*	0.0177
Pim1 Enhancer 1 (DNA Methylation)	Šídák's multiple comparisons test	PBS+DMSO vs. PBS+DHA (60uM)	3.307	-3.339 to 9.954	No	ns	0.4184
		LPS+DMSO vs. LPS+DHA (60uM)	-13.92	-19.42 to -8.416	Yes	****	<0.0001
Pim1 Enhancer 2 (DNA Methylation)	Šídák's multiple comparisons test	PBS+DMSO vs. PBS+DHA (60uM)	7.034	2.198 to 11.87	Yes	**	0.0059
		LPS+DMSO vs. LPS+DHA (60uM)	-3.968	-8.803 to 0.8679	No	ns	0.1128
DHA-Treated Cultured BMMC qRT-PCR adjusted p-values
Gene	Statistical Test	Comparison	Mean Diff.	95.00% CI of diff.	Below threshold?	Summary	Adjusted P Value
Plac8 (fold-change expression)	Dunnett's T3 multiple comparisons test	PBS+DMSO vs. PBS+DHA	-2.201	-7.608 to 3.206	No	ns	0.4357
		LPS+DMSO vs. LPS+DHA	316.4	219.9 to 412.9	Yes	***	0.0003
Socs3 (fold-change expression)	Šídák's multiple comparisons test	PBS+DMSO vs. PBS+DHA	0.7472	-7.967 to 9.461	No	ns	0.9737
		LPS+DMSO vs. LPS+DHA	20.89	12.18 to 29.61	Yes	****	<0.0001
Cebpa (fold-change expression)	Dunnett's T3 multiple comparisons test	PBS+DMSO vs. PBS+DHA	-0.07998	-0.3222 to 0.1622	No	ns	0.6208
		LPS+DMSO vs. LPS+DHA	-0.1075	-0.1343 to -0.08065	Yes	****	<0.0001
Cebpg (fold-change expression)	Šídák's multiple comparisons test	PBS+DMSO vs. PBS+DHA	0.6241	0.3615 to 0.8867	Yes	****	<0.0001
		LPS+DMSO vs. LPS+DHA	0.06228	-0.2131 to 0.3377	No	ns	0.8315
Cebpg (fold-change expression)	Šídák's multiple comparisons test	PBS+DMSO vs. PBS+DHA	0.3077	-0.6208 to 1.236	No	ns	0.678
		LPS+DMSO vs. LPS+DHA	2.333	1.405 to 3.262	Yes	****	<0.0001

## Sheet: Figure3
DHA-Treated Cultured BMMC NAD levels adjusted p-values
Assay	Statistical Test	Comparison	Mean Diff.	95.00% CI of diff.	Below threshold?	Summary	Adjusted P Value
NAD Levels (pmol/g protein)	Šídák's multiple comparisons test	PBS+DMSO vs. PBS+DHA (60uM)	-346.4	-671.6 to -21.26	Yes	*	0.0381
		LPS+DMSO vs. LPS+DHA (60uM)	-848.1	-1173 to -522.9	Yes	***	0.0002
DHA-Treated Cultured BMMC MitoTracker adjusted p-values
Cell marker	Statistical Test	Comparison	Mean Diff.	95.00% CI of diff.	Below threshold?	Summary	Adjusted P Value
MitoTracker Deep Red (MFI)	Šídák's multiple comparisons test	PBS+DMSO vs. PBS+DHA (60uM)	-3722	-4237 to -3207	Yes	****	<0.0001
		LPS+DMSO vs. LPS+DHA (60uM)	-5959	-6474 to -5444	Yes	****	<0.0001
DHA-Treated Cultured BMMC Annexin V Staining adjusted p-values
Cell population	Statistical Test	Comparison	Mean Diff.	95.00% CI of diff.	Below threshold?	Summary	Adjusted P Value
Dead Cells	Šídák's multiple comparisons test	PBS+DMSO vs. PBS+DHA (60uM)	2.467	1.043 to 3.890	Yes	**	0.0029
		LPS+DMSO vs. LPS+DHA (60uM)	7.653	6.230 to 9.077	Yes	****	<0.0001
Apoptotic Cells	Šídák's multiple comparisons test	PBS+DMSO vs. PBS+DHA (60uM)	7.7	6.169 to 9.231	Yes	****	<0.0001
		LPS+DMSO vs. LPS+DHA (60uM)	13.17	11.64 to 14.70	Yes	****	<0.0001
Viable Cells	Šídák's multiple comparisons test	PBS+DMSO vs. PBS+DHA (60uM)	-7.467	-9.371 to -5.563	Yes	****	<0.0001
		LPS+DMSO vs. LPS+DHA (60uM)	-26.2	-28.10 to -24.30	Yes	****	<0.0001
DHA-Treated Cultured BMMC CFSE Proliferation Assay adjusted p-values
Cell population	Statistical Test	Comparison	Mean Diff.	95.00% CI of diff.	Below threshold?	Summary	Adjusted P Value
% Proliferated Cells	Šídák's multiple comparisons test	PBS+DMSO vs. PBS+DHA (60uM)	2.867	-2.054 to 7.787	No	ns	0.3184
		LPS+DMSO vs. LPS+DHA (60uM)	-10.28	-15.20 to -5.363	Yes	***	0.0001

## Sheet: Figure4
DHA-Treated Cultured BMMC western blot adjusted p-values
Protein	Statistical Test	Comparison	Mean Diff.	95.00% CI of diff.	Below threshold?	Summary	Adjusted P Value
T-STAT1 (vs β-Actin)	Šídák's multiple comparisons test	PBS+DMSO vs. PBS+DHA (60uM)	0.7068	0.1537 to 1.260	Yes	*	0.0135
		LPS+DMSO vs. LPS+DHA (60uM)	2.405	1.852 to 2.958	Yes	****	<0.0001
P-STAT1 (vs β-Actin)	Šídák's multiple comparisons test	PBS+DMSO vs. PBS+DHA (60uM)	0.5333	-1.212 to 2.279	No	ns	0.698
		LPS+DMSO vs. LPS+DHA (60uM)	6.384	4.638 to 8.129	Yes	****	<0.0001
T-STAT3 (vs β-Actin)	Šídák's multiple comparisons test	PBS+DMSO vs. PBS+DHA (60uM)	-0.4772	-0.7848 to -0.1697	Yes	**	0.0055
		LPS+DMSO vs. LPS+DHA (60uM)	0.4229	0.1154 to 0.7305	Yes	*	0.0109
P-STAT3 (vs β-Actin)	Šídák's multiple comparisons test	PBS+DMSO vs. PBS+DHA (60uM)	-0.7602	-1.541 to 0.02049	No	ns	0.0565
		LPS+DMSO vs. LPS+DHA (60uM)	1.1	0.3191 to 1.880	Yes	**	0.0073

## Sheet: FigureS1
DHA-Treated Cultured BMMC Flow Cytometry Immune Markers adjusted p-values
Cell surface marker	Statistical Test	Comparison	Mean Diff.	95.00% CI of diff.	Below threshold?	Summary	Adjusted P Value
PD-L1 (fold-change MFI)	Šídák's multiple comparisons test	PBS+DMSO vs. PBS+DHA (10uM)	0.2529	-1.270 to 1.776	No	ns	0.9982
		PBS+DMSO vs. PBS+DHA (30uM)	-0.2455	-1.322 to 0.8312	No	ns	0.9897
		PBS+DMSO vs. PBS+DHA (60uM)	-0.5242	-1.403 to 0.3549	No	ns	0.4963
		LPS+DMSO vs. LPS+DHA (10uM)	0.6637	-0.8590 to 2.186	No	ns	0.8027
		LPS+DMSO vs. LPS+DHA (30uM)	0.7288	-0.3479 to 1.805	No	ns	0.3496
		LPS+DMSO vs. LPS+DHA (60uM)	1.841	0.9623 to 2.721	Yes	****	<0.0001
CD38 (fold-change MFI)	Šídák's multiple comparisons test	PBS+DMSO vs. PBS+DHA (10uM)	-0.01079	-1.209 to 1.187	No	ns	>0.9999
		PBS+DMSO vs. PBS+DHA (30uM)	-0.2831	-1.172 to 0.6054	No	ns	0.9391
		PBS+DMSO vs. PBS+DHA (60uM)	-0.3689	-1.216 to 0.4783	No	ns	0.7854
		LPS+DMSO vs. LPS+DHA (10uM)	0.2082	-1.063 to 1.479	No	ns	0.998
		LPS+DMSO vs. LPS+DHA (30uM)	0.6977	-0.4230 to 1.819	No	ns	0.4249
		LPS+DMSO vs. LPS+DHA (60uM)	2.321	1.373 to 3.268	Yes	****	<0.0001

## Sheet: FigureS2
DHA-Treated Cultured BMMC BMMC Flow Cytometry Monocyte Subtypes adjusted p-values
Monocyte Subtype	Statistical Test	Comparison	Mean Diff.	95.00% CI of diff.	Below threshold?	Summary	Adjusted P Value
Ly6C-high	Šídák's multiple comparisons test	PBS+DMSO vs. PBS+DHA (60uM)	1.098	-6.028 to 8.225	No	ns	0.9216
	Šídák's multiple comparisons test	LPS+DMSO vs. LPS+DHA (60uM)	-0.2028	-7.329 to 6.924	No	ns	0.9972
Ly6C-intermediate	Šídák's multiple comparisons test	PBS+DMSO vs. PBS+DHA (60uM)	13.94	3.814 to 24.07	Yes	**	0.0057
	Šídák's multiple comparisons test	LPS+DMSO vs. LPS+DHA (60uM)	1.458	-8.668 to 11.58	No	ns	0.9312
Ly6C-low	Šídák's multiple comparisons test	PBS+DMSO vs. PBS+DHA (60uM)	-15.04	-23.03 to -7.041	Yes	***	0.0002
	Šídák's multiple comparisons test	LPS+DMSO vs. LPS+DHA (60uM)	-1.258	-9.254 to 6.738	No	ns	0.9185
DHA-Treated Cultured BMMC Flow Cytometry Immune Markers adjusted p-values
Cell surface marker	Statistical Test	Comparison	Mean Diff.	95.00% CI of diff.	Below threshold?	Summary	Adjusted P Value
F4/80 (fold-change MFI)	Šídák's multiple comparisons test	PBS+DMSO vs. PBS+DHA (60uM)	-0.2982	-0.6110 to 0.01453	No	ns	0.0638
		LPS+DMSO vs. LPS+DHA (60uM)	0.1155	-0.1973 to 0.4283	No	ns	0.6333
%CD200R+	Šídák's multiple comparisons test	PBS+DMSO vs. PBS+DHA (60uM)	-5.5	-16.70 to 5.702	No	ns	0.413
		LPS+DMSO vs. LPS+DHA (60uM)	-4.998	-16.20 to 6.204	No	ns	0.4771
%CD200R+	Šídák's multiple comparisons test	PBS+DMSO vs. PBS+DHA (60uM)	-0.575	-10.38 to 9.226	No	ns	0.9864
		LPS+DMSO vs. LPS+DHA (60uM)	1.6	-8.201 to 11.40	No	ns	0.9003
CD38 (MFI)	Šídák's multiple comparisons test	PBS+DMSO vs. PBS+DHA (d0)	424.3	-18513 to 19362	No	ns	>0.9999
		LPS+DMSO vs. LPS+DHA (d4)	14891	-4047 to 33828	No	ns	0.1621
		LPS+DMSO vs. LPS+DHA (d2)	55987	37049 to 74925	Yes	****	<0.0001
		LPS+DMSO vs. LPS+DHA (d0)	60406	41468 to 79343	Yes	****	<0.0001
PD-L1 (MFI)	Šídák's multiple comparisons test	PBS+DMSO vs. PBS+DHA (d0)	-3477	-12713 to 5759	No	ns	0.7754
		LPS+DMSO vs. LPS+DHA (d4)	2907	-6329 to 12143	No	ns	0.8665
		LPS+DMSO vs. LPS+DHA (d2)	20776	11539 to 30012	Yes	****	<0.0001
		LPS+DMSO vs. LPS+DHA (d0)	27166	17930 to 36402	Yes	****	<0.0001
CD157 (MFI)	Šídák's multiple comparisons test	PBS+DMSO vs. PBS+DHA (d0)	-6702	-16202 to 2799	No	ns	0.2417
		LPS+DMSO vs. LPS+DHA (d4)	-1355	-10855 to 8146	No	ns	0.9917
		LPS+DMSO vs. LPS+DHA (d2)	19223	9722 to 28723	Yes	***	0.0001
		LPS+DMSO vs. LPS+DHA (d0)	19184	9683 to 28684	Yes	***	0.0001

## Sheet: FigureS3
DHA-Treated Cultured BMMCs Pyrosequencing adjusted p-values
Region	Statistical Test	Comparison	Mean Diff.	95.00% CI of diff.	Below threshold?	Summary	Adjusted P Value
Foxp1 Promoter (DNA Methylation)	Šídák's multiple comparisons test	PBS+DMSO vs. PBS+DHA (60uM)	4.001	-3.980 to 11.98	No	ns	0.4072
		LPS+DMSO vs. LPS+DHA (60uM)	4.921	-2.364 to 12.21	No	ns	0.2133
Ak2 Enhancer (DNA Methylation)	Šídák's multiple comparisons test	PBS+DMSO vs. PBS+DHA (60uM)	5.421	1.966 to 8.875	Yes	**	0.003
		LPS+DMSO vs. LPS+DHA (60uM)	-4.363	-7.517 to -1.209	Yes	**	0.0076
Klf4 Enhancer (DNA Methylation)	Šídák's multiple comparisons test	PBS+DMSO vs. PBS+DHA (60uM)	7.408	2.043 to 12.77	Yes	**	0.0077
		LPS+DMSO vs. LPS+DHA (60uM)	-2.085	-6.983 to 2.813	No	ns	0.5165
Creb1/Klf7 Enhancer (DNA Methylation)	Šídák's multiple comparisons test	PBS+DMSO vs. PBS+DHA (60uM)	1.779	-5.567 to 9.125	No	ns	0.7957
		LPS+DMSO vs. LPS+DHA (60uM)	-11.25	-18.60 to -3.904	Yes	**	0.0041
DHA-Treated Cultured BMMC qRT-PCR adjusted p-values
Gene	Statistical Test	Comparison	Mean Diff.	95.00% CI of diff.	Below threshold?	Summary	Adjusted P Value
Foxp1 (fold-change expression)	Dunnett's T3 multiple comparisons test	PBS+DMSO vs. PBS+DHA (60uM)	0.7174	0.4090 to 1.026	Yes	***	0.0004
		LPS+DMSO vs. LPS+DHA (60uM)	0.227	0.004745 to 0.4493	Yes	*	0.0465
Ak2 (fold-change expression)	Šídák's multiple comparisons test	PBS+DMSO vs. PBS+DHA (60uM)	0.476	-0.1209 to 1.073	No	ns	0.1312
		LPS+DMSO vs. LPS+DHA (60uM)	1.358	0.7319 to 1.984	Yes	****	<0.0001
Klf4 (fold-change expression)	Dunnett's T3 multiple comparisons test	PBS+DMSO vs. PBS+DHA	0.3434	-0.02961 to 0.7163	No	ns	0.0702
		LPS+DMSO vs. LPS+DHA	0.2663	-0.2639 to 0.7965	No	ns	0.2798
Creb1 (fold-change expression)	Dunnett's T3 multiple comparisons test	PBS+DMSO vs. PBS+DHA	0.4624	0.1901 to 0.7348	Yes	**	0.0012
		LPS+DMSO vs. LPS+DHA	0.5004	0.2148 to 0.7861	Yes	***	0.0009
Klf7 (fold-change expression)	Dunnett's T3 multiple comparisons test	PBS+DMSO vs. PBS+DHA	0.462	0.05422 to 0.8698	Yes	*	0.0256
		LPS+DMSO vs. LPS+DHA	1.287	0.8132 to 1.761	Yes	****	<0.0001

## Sheet: FigureS4
DHA-Treated Cultured BMMC Seahorse assay adjusted p-values
Assay	Statistical Test	Comparison	Mean Diff.	95.00% CI of diff.	Below threshold?	Summary	Adjusted P Value
Basal OCR	Šídák's multiple comparisons test	DMSO vs. DHA	6.879	0.6702 to 13.09	Yes	*	0.0302
		LPS+DMSO vs. LPS+DHA	-9.697	-15.91 to -3.488	Yes	**	0.0036
DHA-Treated Cultured BMMC western blot adjusted p-values
Protein	Statistical Test	Comparison	Mean Diff.	95.00% CI of diff.	Below threshold?	Summary	Adjusted P Value
p70S6K (vs β-Actin)	Šídák's multiple comparisons test	DMSO vs. DHA	-0.4804	-1.049 to 0.08835	No	ns	0.1014
		LPS+DMSO vs. LPS+DHA	0.9185	0.3497 to 1.487	Yes	**	0.0028
PGC1αβ (vs β-Actin)	Šídák's multiple comparisons test	DMSO vs. DHA	-0.2472	-0.4790 to -0.01544	Yes	*	0.0367
		LPS+DMSO vs. LPS+DHA	-0.3564	-0.5882 to -0.1246	Yes	**	0.004
p-AKT (vs β-Actin)	Šídák's multiple comparisons test	DMSO vs. DHA	0.05637	-0.2224 to 0.3351	No	ns	0.8353
		LPS+DMSO vs. LPS+DHA	-0.3339	-0.6126 to -0.05514	Yes	*	0.0221
T-CREB (vs β-Actin)	Šídák's multiple comparisons test	DMSO vs. DHA	0.3755	0.1411 to 0.6098	Yes	**	0.0046
		LPS+DMSO vs. LPS+DHA	-0.332	-0.5664 to -0.09765	Yes	**	0.0092
P-CREB (vs β-Actin)	Šídák's multiple comparisons test	DMSO vs. DHA	0.3483	0.1275 to 0.5690	Yes	**	0.0033
		LPS+DMSO vs. LPS+DHA	-0.2722	-0.4929 to -0.05149	Yes	*	0.0167
DHA-Treated Cultured BMMC Flow Cytometry Immune Markers adjusted p-values
Cell surface marker	Statistical Test	Comparison	Mean Diff.	95.00% CI of diff.	Below threshold?	Summary	Adjusted P Value
PD-L1 (MFI)	Šídák's multiple comparisons test	AZD+DMSO vs. AZD+DHA (60uM)	751	532.1 to 969.9	Yes	****	<0.0001
		AZD+LPS+DMSO vs. AZD+LPS+DHA (60uM)	1488	1269 to 1707	Yes	****	<0.0001
CD38 (MFI)	Šídák's multiple comparisons test	AZD+DMSO vs. AZD+DHA (60uM)	90.67	-181.3 to 362.6	No	ns	0.6244
		AZD+LPS+DMSO vs. AZD+LPS+DHA (60uM)	9399	9127 to 9671	Yes	****	<0.0001
CD86 (MFI)	Šídák's multiple comparisons test	AZD+DMSO vs. AZD+DHA (60uM)	565.3	450.3 to 680.4	Yes	****	<0.0001
		AZD+LPS+DMSO vs. AZD+LPS+DHA (60uM)	-250.7	-365.7 to -135.6	Yes	***	0.0007
DHA-Treated Cultured BMMC Annexin V Staining adjusted p-values
Cell population	Statistical Test	Comparison	Mean Diff.	95.00% CI of diff.	Below threshold?	Summary	Adjusted P Value
Viable Cells	Šídák's multiple comparisons test	AZD+DMSO vs. AZD+DHA (60uM)	-3.467	-5.083 to -1.850	Yes	***	0.0007
		AZD+LPS+DMSO vs. AZD+LPS+DHA (60uM)	-2.233	-3.850 to -0.6168	Yes	*	0.0106
DHA-Treated Cultured BMMC CFSE Proliferation Assay adjusted p-values
Cell population	Statistical Test	Comparison	Mean Diff.	95.00% CI of diff.	Below threshold?	Summary	Adjusted P Value
% Proliferated Cells	Šídák's multiple comparisons test	AZD+DMSO vs. AZD+DHA (60uM)	-2.233	-3.602 to -0.8647	Yes	**	0.0041
		AZD+LPS+DMSO vs. AZD+LPS+DHA (60uM)	-2.6	-3.969 to -1.231	Yes	**	0.0016
