# Supplementary material for: Docosahexaenoic acid supplementation inhibits monocyte exhaustion memory formation during sepsis
Source: Inflamm Res. 2026 Feb 18;75(1):40. doi: 10.1007/s00011-026-02194-w (PMC12913356; doi:10.1007/s00011-026-02194-w)
Supplement: Supplementary file 4 — Supplementary Material 4 [file 11_2026_2194_MOESM4_ESM.xlsx]

## Sheet: Cytokine-Array
Experiment 1 (1/17/2025)
experiment	sample	dilution	replicate	sample_type	CCL2 (A2)	TGF-B1 (A3)	TSLP (A4)	CCL11 (A6)	IL-6 (A7)	IL-10 (A10)	IL-12p40 (B2)	GM-CSF (B5)	IL-5 (B9)
2025-1-17 hCytokine9	Standard1		1	Standard	<5.36	<0.12	<3.483	<17.26	<6.90	<5.80	<32.37	<9.57	<3.741
2025-1-17 hCytokine9	Standard2		1	Standard	<5.36	13.31	<3.483	<17.26	<6.90	<5.80	<32.37	<9.57	<3.741
2025-1-17 hCytokine9	Standard3		1	Standard	7.43	24.13	6.780	<17.26	<6.90	7.52	56.83	12.13	<3.741
2025-1-17 hCytokine9	Standard4		1	Standard	48.72	200.11	37.137	62.65	52.04	52.34	392.17	90.06	25.796
2025-1-17 hCytokine9	Standard5		1	Standard	140.74	600.39	111.243	208.55	150.39	145.37	1163.79	311.95	80.648
2025-1-17 hCytokine9	Standard6		1	Standard	591.53	2318.23	451.990	800.22	584.85	523.76	3784.76	1210.84	293.737
2025-1-17 hCytokine9	Standard7		1	Standard	2886.06	11840.31	2487.841	4000.77	2279.27	2004.16	17395.49	4892.64	1132.532
2025-1-17 hCytokine9	Standard8		1	Standard	9585.25	34454.01	7783.234	13239.74	>10000.0	>10000.0	>75000.0	>20000.0	>5000.00
2025-1-17 hCytokine9	P52d2_DMSO	1	1	Sample	1571.57	1.71	<3.483	<17.26	<6.90	<5.80	<32.37	<9.57	<3.741
2025-1-17 hCytokine9	P52d2_DHA10	1	1	Sample	748.15	2.55	<3.483	<17.26	<6.90	<5.80	<32.37	<9.57	<3.741
2025-1-17 hCytokine9	P52d2_DHA30	1	1	Sample	217.08	2.11	<3.483	<17.26	<6.90	<5.80	<32.37	<9.57	<3.741
2025-1-17 hCytokine9	P52d2_DHA45	1	1	Sample	109.98	2.07	<3.483	<17.26	<6.90	<5.80	<32.37	<9.57	<3.741
2025-1-17 hCytokine9	P52d2_DHA60	1	1	Sample	63.64	2.55	<3.483	<17.26	<6.90	<5.80	<32.37	<9.57	<3.741
Experiment 2 (5/22/2025)
experiment	sample	dilution	replicate	sample_type	CCL2 (A2)	TGF-b1 (A3)	TSLP (A4)	CCL11 (A6)	IL-6 (A7)	IL-10 (A10)	IL-12p40 (B2)	GM-CSF (B5)	IL-5 (B9)
2025-5-22 hCytokine9	Standard1		1	Standard	<0.24	<0.98	NA	<0.34	<0.24	<0.24	NA	<0.49	<0.122
2025-5-22 hCytokine9	Standard2		1	Standard	3.90	14.43	NA	4.93	4.85	4.51	NA	15.35	2.344
2025-5-22 hCytokine9	Standard3		1	Standard	7.76	29.85	NA	11.36	7.98	6.88	NA	22.56	4.077
2025-5-22 hCytokine9	Standard4		1	Standard	30.57	140.65	NA	42.16	30.82	24.38	NA	90.40	21.634
2025-5-22 hCytokine9	Standard5		1	Standard	112.00	431.71	NA	134.85	82.91	59.35	NA	204.88	53.708
2025-5-22 hCytokine9	Standard6		1	Standard	590.79	1427.14	NA	1045.77	248.64	170.99	NA	649.21	106.341
2025-5-22 hCytokine9	Standard7		1	Standard	3449.17	22797.94	NA	5273.96	3304.27	>10000.0	NA	4232.17	1377.642
2025-5-22 hCytokine9	Standard8		1	Standard	>10000.0	>40000.0	NA	>14000.0	>10000.0	>10000.0	NA	>20000.0	>5000.00
2025-5-22 hCytokine9	P54d2_DMSO	1	1	Sample	1363.23	<0.98	NA	<0.34	<0.24	0.27	NA	<0.49	<0.122
2025-5-22 hCytokine9	P54d2_DHA10	1	1	Sample	534.96	<0.98	NA	<0.34	<0.24	0.28	NA	<0.49	<0.122
2025-5-22 hCytokine9	P54d2_DHA30	1	1	Sample	143.45	<0.98	NA	<0.34	<0.24	0.27	NA	<0.49	<0.122
2025-5-22 hCytokine9	P54d2_DHA45	1	1	Sample	37.35	<0.98	NA	<0.34	<0.24	0.26	NA	<0.49	<0.122
2025-5-22 hCytokine9	P54d2_DHA60	1	1	Sample	15.56	<0.98	NA	<0.34	<0.24	0.25	NA	<0.49	<0.122
2025-5-22 hCytokine9	P54d4_DMSO	1	1	Sample	>10000.0	<0.98	NA	<0.34	<0.24	0.27	NA	<0.49	<0.122
2025-5-22 hCytokine9	P54d4_DHA10	1	1	Sample	1666.05	<0.98	NA	<0.34	<0.24	0.26	NA	<0.49	<0.122
2025-5-22 hCytokine9	P54d4_DHA30	1	1	Sample	143.37	<0.98	NA	<0.34	<0.24	0.26	NA	<0.49	<0.122
2025-5-22 hCytokine9	P54d4_DHA45	1	1	Sample	47.53	<0.98	NA	<0.34	<0.24	0.28	NA	<0.49	<0.122
2025-5-22 hCytokine9	P54d4_DHA60	1	1	Sample	27.05	<0.98	NA	<0.34	<0.24	0.26	NA	<0.49	<0.122
2025-5-22 hCytokine9	P54d6_DMSO	1	1	Sample	>10000.0	<0.98	NA	<0.34	<0.24	0.28	NA	<0.49	<0.122
2025-5-22 hCytokine9	P54d6_DHA10	1	1	Sample	724.07	<0.98	NA	<0.34	<0.24	0.25	NA	<0.49	<0.122
2025-5-22 hCytokine9	P54d6_DHA30	1	1	Sample	102.38	<0.98	NA	<0.34	<0.24	0.26	NA	<0.49	<0.122
2025-5-22 hCytokine9	P54d6_DHA45	1	1	Sample	25.12	<0.98	NA	<0.34	<0.24	0.25	NA	<0.49	<0.122
2025-5-22 hCytokine9	P54d6_DHA60	1	1	Sample	12.23	<0.98	NA	<0.34	<0.24	<0.24	NA	<0.49	<0.122
2025-5-22 hCytokine9	P55d2_DMSO	1	1	Sample	1729.93	<0.98	NA	<0.34	<0.24	<0.24	NA	<0.49	<0.122
2025-5-22 hCytokine9	P55d2_DHA10	1	1	Sample	682.67	<0.98	NA	<0.34	<0.24	0.25	NA	<0.49	<0.122
2025-5-22 hCytokine9	P55d2_DHA30	1	1	Sample	378.44	<0.98	NA	<0.34	<0.24	0.28	NA	<0.49	<0.122
2025-5-22 hCytokine9	P55d2_DHA45	1	1	Sample	140.94	<0.98	NA	<0.34	<0.24	0.26	NA	<0.49	<0.122
2025-5-22 hCytokine9	P55d2_DHA60	1	1	Sample	27.58	<0.98	NA	<0.34	<0.24	0.25	NA	<0.49	<0.122
