# Supplementary material for: Docosahexaenoic acid supplementation inhibits monocyte exhaustion memory formation during sepsis
Source: Inflamm Res. 2026 Feb 18;75(1):40. doi: 10.1007/s00011-026-02194-w (PMC12913356; doi:10.1007/s00011-026-02194-w)
Supplement: Supplementary file 5 — Supplementary Material 5 [file 11_2026_2194_MOESM5_ESM.xlsx]

## Sheet: Sheet1
qRT-PCR Primers
Primer Name	Target	Sequence	Tm (˚C)	Amlicon Size (bp)	Notes
Tnf qPCR F	Tnf	CCAAATGGCCTCCCTCTCAT	56.4	111	Spans exons 2->4 ; reverse primer spans exons 3->4
Tnf qPCR R		CACTTGGTGGTTTGCTACGA	55.5
Il1b qPCR F	Il1b	ATGAAGGGCTGCTTCCAAAC	56	124	Forward primer spans intron 2
Il1b qPCR R		TCTCCACAGCCACAATGAGT	56
Il6 qPCR Fwd	Il6	GGAGCCCACCAAGAACGATA	56	98	R primer spans intron 1
Il6 qPCR Rev		ACCAGCATCAGTCCCAAGAA	56
Il12a qPCR Fwd	Il12a	TTGATGATGACCCTGTGCCT	56	93	F primer spans intron 6
Il12a qPCR Rev		GTGATTCTGAAGTGCTGCGT	56
Cebpb qPCR F	Cebpb	GAGCGACGAGTACAAGATGC	56	150	No intron; targets end of protein coding sequence
Cebpb qPCR R		AGCTGCTCCACCTTCTTCTG	56.5
Hif1 qPCR F	Hif1a	TGAGCTTGCTCATCAGTTGC	56	157	Spans from Exon 2 -> 3 (1238bp intervening intron)
Hif1 qPCR R		ACAGTCCATCTGTGCCTTCA	56
Runx3 qPCR F	Runx3	CAAGGTCACTGTGGATGGAC	55	123	Spans from Exon 3 -> 4 (7773bp intervening intron)
Runx3 qPCR R		CTGGGTGTGCTTGGTGTTAC	56
Acod1 qPCR F	Acod1	GGACAGGCACAGAAGTGTTC	56	147	Spans from Exon 2 -> 3 (171bp intervening intron); R primer spans Exons 3->4
Acod1 qPCR R		CCATGGAGTGAACAGCAACA	55.5
Plac8 qPCR F	Plac8	GGCCATGAGGACTCTCTACC	56	136	Spans from Exon 3 -> 4 (3156bp intervening intron)
Plac8 qPCR R		GTTCATGGCTCTCCTCCTGT	56
Socs3 qPCR F	Socs3	GATTTCGCTTCGGGACTAGC	56	130	Spans from Exon 1 -> 2 (556bp intervening intron)
Socs3 qPCR R		GGAAACTTGCTGTGGGTGAC	56.5
Cebpa qPCR F	Cebpa	AGGATTCCTGCTTCCTCTCG	56	180	No intron; targets 3'UTR, present in both transcripts
Cebpa qPCR R		GGGTGAGGACACAGACTCAA	56
Cebpg qPCR F	Cebpg	AGCGGAGGTATCCAGGTACA	56	104	Spans Exon 1 -> 2 (4700bp intervening intron)
Cebpg qPCR R		CGTTCCTTTGCCAACACAGA	56.7
Pim1 qPCR F	Pim1	GATTCTTCTGGCAGGTGCTG	56	185	Spans intron 4 (1700bp)
Pim1 qPCR R		GTACACTCGGGTCCCATCAA	56
Foxp1 qPCR F 2	Foxp1	TGATGCCTGCTAGCCTAAAG	57.3		Designed with Primer BLAST
Foxp1 qPCR R 2		CACCCCTGAGCTTTTAATGA	55.2
Ak2 qPCR F	Ak2	AAAGCTGAAGGCGACAATGG	56	92	Spans intron 2 (2900bp wide)
Ak2 qPCR R		TGCACGAAGGAGTCTCCAAA	56
Klf4 qPCR F	Klf4	CTCTGCTCCCGTCCTTCTC	56	95	Reverse primer spans intron 1 (646bp)
Klf4 qPCR R		CTCACGCCAACGGTTAGTC	56
Creb1 qPCR F	Creb1	TATCCAGTCTCCACAAGTCC	56	90	Primers span intron 3
Creb1 qPCR R		TGAGTTCCGGAGAAAAGTCT	56
Klf7 qPCR F	Klf7	ACTTAAAGGCCCACCAGAG	56.6	123	Primers span intron 2
Klf7 qPCR R		CACCTGTGTGTTTCCTGTAG	56
Bisulfite PyroSeq Primers
Primer Name	Target Region (mm10)	Sequence	Tm (˚C)	Amlicon Size (bp)	Notes
Plac8 Intron Pyro F	chr5:100,570,816-100,571,415	GATAGAGTTGTTTTGGGTTAAGGAG	54	118	4 CpG sites
Plac8 Intron Pyro R Bio		/5Biosg/AATAATCCTCACCAATTTCTATTACTT
Plac8 Intron Pyro Seq		GGTTAAGGAGAAATTTGTAG
Plac8 Promoter Pyro F	chr5:100,572,124-100,572,723	GGTTGTGGTAATTTAGGTATTAAAAGTTAT	54	202	2 CpG sites
Plac8 Promoter Pyro R Bio		/5Biosg/AATCCCCAAATACCTTCTAATTTCTT
Plac8 Promoter Pyro Seq		AGGGTTAATTTTTAAGGTT
Socs3 Enhancer F	chr11:117,961,973-117,962,572	TGAAATTTTTGGGTGAGTTTGAT	54	257	2 CpG sites
Socs3 Enhancer R Bio		/5Biosg/CAACAATTACCACTAACCCACACTTTCT
Socs3 Enhancer Pyro Seq		TTTGTGGAAGTTGAGT
Cebpa-g Enhancer Pyro F	chr7:35,064,705-35,065,304	TGATAGAGGAAGATGGGTGTAAG	54	177	3 CpG sites
Cebpa-g Enhancer Pyro R Bio		/5Biosg/CCCTCCCAACTTCACAATC
Cebpa-g Enhancer Pyro Seq		TTTAATTTATAGATGTTTGTTGAA
Pim1 Enhancer 1 F	chr17:29,500,229-29,500,828	AGAGTTATATATTAGGAGGGGAGAA	58	181	2 CpG sites
Pim1 Enhancer 1 R Bio		/5Biosg/ATTCCTACCTCATATAACCCAAACT
Pim1 Enhancer 1 Pyro Seq		TGTTTTTTGATTGTTTGATGTAA
Pim1 Enhancer 2 F	chr17:29,500,661-29,501,260	GGGGAGGGAGAGGTTATATTTGTTTTA	58	211	5 CpG sites
Pim1 Enhancer 2 R Bio		/5Biosg/ACCTACCCTACACCTATATATCTT
Pim1 Enhancer 2 Pyro Seq		AGGTTATATTTGTTTTAATATTGTT
Foxp1 Promoter F	chr6:99,434,986-99,435,585	GGTTTGTGATTTTTTAGAGAGTAGTTAT	54	168	3 CpG sites
Foxp1 Promoter R		/5Biosg/CCAAAAACTTCTACTAACTCTCCTAATT
Foxp1 Promoter Pyro Seq		ATATTTATTAGTTTATGGTTGAT
Ak2 Enhancer Pyro F	chr4:128,981,407-128,982,006	GGGATAGAGTGTGGTGGTGTATATT	55	154	3 CpG sites
Ak2 Enhancer Pyro R Bio		/5Biosg/AAATTCCCAATTACTATTCCTATTTAACAC
Ak2 Enhancer Pyro Seq		AGTGTGGTGGTGTATATTA
Klf4 Enhancer Pyro F	chr4:55,650,038-55,650,637	TGTTGGGTTGGATTGGAGTTGA	55	225	4 CpG sites
Klf4 Enhancer Pyro R Bio		/5Biosg/ACTCATACCCTCCAATAAACCTAATACCC
Klf4 Enhancer Pyro Seq		AGTAGAATTGAGTTGGTT
Creb1/Klf7 Enhancer Pyro F	chr1:64,191,549-64,192,061	GGTTTTTTTTGGGGATTGGAAATT	58	182	3 CpG sites
Creb1/Klf7 Enhancer Pyro R Bio		/5Biosg/ACCAAACTACATTAATCCCCCACAA
Creb1/Klf7 Enhancer Pyro Seq		ATTGGAAATTGTATTTTTATTTTTT
